# Supplementary material for: Internet fraud transaction detection based on temporal-aware heterogeneous graph oversampling and attention fusion network
Source: PLoS One. 2025 Dec 5;20(12):e0337208. doi: 10.1371/journal.pone.0337208 (PMC12680363; doi:10.1371/journal.pone.0337208)
Supplement: S1 File — This compressed archive contains the implementation of the Temporal-aware Heterogeneous Graph Oversampling and Attention Fusion Network (THG-OAFN) model together with the scripts required to reproduce the experiments reported in this study. The package includes source code for model construction, data preprocessing, training and evaluation pipelines, as well as configuration files and a README document that provides basic instructions for running the code. (ZIP) [file pone.0337208.s001.zip]

Archive with 22 entries (16 files):
- THG-OAFN/
- THG-OAFN/checkpoints/
- THG-OAFN/data/
- THG-OAFN/data/Amazon.zip
- THG-OAFN/models/
- THG-OAFN/models/attention.py
- THG-OAFN/models/graph_smote.py
- THG-OAFN/models/gru_gnn.py
- THG-OAFN/models/thg_oafn.py
- THG-OAFN/models/__init__.py
- THG-OAFN/models/__pycache__/
- THG-OAFN/models/__pycache__/gru_gnn.cpython-312.pyc
- THG-OAFN/models/__pycache__/thg_oafn.cpython-312.pyc
- THG-OAFN/models/__pycache__/__init__.cpython-312.pyc
- THG-OAFN/preprocess_amazon.py
- THG-OAFN/README.md
- THG-OAFN/requirements.txt
- THG-OAFN/train.py
- THG-OAFN/utils/
- THG-OAFN/utils/data_loader.py
- THG-OAFN/utils/metrics.py
- THG-OAFN/utils/__init__.py
