# Supplementary material for: Internet fraud transaction detection based on temporal-aware heterogeneous graph oversampling and attention fusion network
Source: PLoS One. 2025 Dec 5;20(12):e0337208. doi: 10.1371/journal.pone.0337208 (PMC12680363; doi:10.1371/journal.pone.0337208)
Supplement: S1 File — This compressed archive contains the implementation of the Temporal-aware Heterogeneous Graph Oversampling and Attention Fusion Network (THG-OAFN) model together with the scripts required to reproduce the experiments reported in this study. The package includes source code for model construction, data preprocessing, training and evaluation pipelines, as well as configuration files and a README document that provides basic instructions for running the code. (ZIP) [file pone.0337208.s001.zip › THG-OAFN/models/attention.py]

"""
Multi-layer Attention Mechanism Module
Implements relation fusion, neighborhood fusion, and information perception.
Based on Algorithm 4 and Section 3.3 of the paper.
"""
import torch
import torch.nn as nn
import torch.nn.functional as F


class RelationFusionLayer(nn.Module):
    """
    Relation Fusion Layer
    Corresponds to Eq. (20): Fusing multiple relation types.
    """

    def __init__(self, num_relations):
        super(RelationFusionLayer, self).__init__()
        # Learnable weight for each relation type
        self.relation_weights = nn.Parameter(torch.randn(num_relations))

    def forward(self, adj_matrices):
        """
        Args:
            adj_matrices: List of adjacency matrices for different relations [(N,N), ...] or None

        Returns:
            fused_adj: Fused adjacency matrix (N, N) - sparse format
        """
        if adj_matrices is None or len(adj_matrices) == 0:
            # If no adjacency matrices are provided, return None
            # The following layers should directly use the DGL graph
            return None

        # Eq. (20): A_fused = Σ_r σ(w_r) ⊙ A^(r)
        weights = torch.sigmoid(self.relation_weights)

        # Sparse or dense summation
        if torch.is_tensor(adj_matrices[0]) and adj_matrices[0].is_sparse:
            fused_adj = weights[0] * adj_matrices[0]
            for i in range(1, len(adj_matrices)):
                fused_adj = fused_adj + weights[i] * adj_matrices[i]
        else:
            # Dense matrix version – may cause OOM for large graphs
            fused_adj = torch.zeros_like(adj_matrices[0])
            for i, adj in enumerate(adj_matrices):
                fused_adj += weights[i] * adj

        return fused_adj


class NeighborhoodFusionLayer(nn.Module):
    """
    Neighborhood Fusion Layer
    Corresponds to Eq. (21)-(22): Multi-hop neighborhood aggregation.
    """

    def __init__(self, hidden_dim, num_hops=2, num_heads=8):
        super(NeighborhoodFusionLayer, self).__init__()
        self.hidden_dim = hidden_dim
        self.num_hops = num_hops
        self.num_heads = num_heads

        # Multi-head attention parameters
        self.W_h = nn.ModuleList([
            nn.Linear(hidden_dim, hidden_dim) for _ in range(num_heads)
        ])

        # Attention weight vectors
        self.a = nn.ParameterList([
            nn.Parameter(torch.randn(2 * hidden_dim, 1)) for _ in range(num_heads)
        ])

        # Cross-hop fusion weights
        self.hop_weights = nn.Parameter(torch.randn(num_hops))

    def forward(self, g, node_features):
        """
        Args:
            g: DGL graph
            node_features: Node features (N, hidden_dim)

        Returns:
            h_fused: Fused node features (N, hidden_dim)
        """
        num_nodes = node_features.shape[0]
        device = node_features.device

        # Store embeddings of each hop
        hop_embeddings = []
        current_features = node_features

        for k in range(self.num_hops):
            # Eq. (21): Compute attention scores
            # a_vu^(k) = softmax(a^T[Wh_v||Wh_u])
            hop_embedding = self._aggregate_neighbors(
                g, current_features, k
            )
            hop_embeddings.append(hop_embedding)

            # Update features for the next hop
            current_features = hop_embedding

        # Eq. (23): Cross-hop fusion
        # h_v^multi = Σ_k β^(k) h_v^(k)
        hop_weights = F.softmax(self.hop_weights, dim=0)
        h_fused = torch.zeros_like(node_features)

        for k, hop_emb in enumerate(hop_embeddings):
            h_fused += hop_weights[k] * hop_emb

        return h_fused

    def _aggregate_neighbors(self, g, node_features, hop_idx):
        """Aggregate neighbor information (single-hop)."""
        num_nodes = node_features.shape[0]
        device = node_features.device

        head_outputs = []

        for head_idx in range(self.num_heads):
            # Feature transformation
            h_transformed = self.W_h[head_idx](node_features)

            # Compute attention-weighted neighbor aggregation
            with g.local_scope():
                g.ndata['h'] = h_transformed

                # Simplified attention: mean pooling over neighbors
                g.update_all(
                    message_func=lambda edges: {'m': edges.src['h']},
                    reduce_func=lambda nodes: {'h_agg': torch.mean(nodes.mailbox['m'], dim=1)}
                )

                h_agg = g.ndata.get('h_agg', torch.zeros_like(h_transformed))

            head_outputs.append(h_agg)

        # Combine multi-head outputs
        h_out = torch.mean(torch.stack(head_outputs, dim=0), dim=0)

        return h_out


class InformationPerceptionLayer(nn.Module):
    """
    Information Perception Layer
    Corresponds to Eq. (24)-(25): Multi-head attention and gating mechanism.
    """

    def __init__(self, hidden_dim, num_heads=8):
        super(InformationPerceptionLayer, self).__init__()
        self.hidden_dim = hidden_dim
        self.num_heads = num_heads
        self.head_dim = hidden_dim // num_heads

        assert hidden_dim % num_heads == 0, "hidden_dim must be divisible by num_heads"

        # Multi-head transformations
        self.W_heads = nn.ModuleList([
            nn.Linear(hidden_dim, self.head_dim) for _ in range(num_heads)
        ])

        # Gating vector — Eq. (25)
        self.gate_vector = nn.Parameter(torch.randn(num_heads))

    def forward(self, h_multi):
        """
        Args:
            h_multi: Multi-hop fused features (N, hidden_dim)

        Returns:
            h_final: Final node representation (N, hidden_dim)
        """
        # Eq. (24): Multi-head transformation
        # z_v^h = W_h h_v^multi
        head_outputs = []

        for head_idx in range(self.num_heads):
            z_h = self.W_heads[head_idx](h_multi)
            head_outputs.append(z_h)

        # Eq. (25): Gated fusion
        # h_v^final = Σ_h softmax(g)_h · z_v^h
        gate_weights = F.softmax(self.gate_vector, dim=0)
        h_final_list = []

        for h in range(self.num_heads):
            h_final_list.append(gate_weights[h] * head_outputs[h])

        h_final = torch.cat(h_final_list, dim=1)

        return h_final


class MultiLayerAttention(nn.Module):
    """
    Multi-Layer Attention Mechanism
    Integrates relation fusion, neighborhood fusion, and information perception.
    Corresponds to Algorithm 4 in the paper.
    """

    def __init__(self, hidden_dim, num_relations=4, num_hops=2, num_heads=8):
        super(MultiLayerAttention, self).__init__()

        # 1. Relation Fusion Layer
        self.relation_fusion = RelationFusionLayer(num_relations)

        # 2. Neighborhood Fusion Layer
        self.neighborhood_fusion = NeighborhoodFusionLayer(
            hidden_dim, num_hops, num_heads
        )

        # 3. Information Perception Layer
        self.information_perception = InformationPerceptionLayer(
            hidden_dim, num_heads
        )

    def forward(self, g, node_features, adj_matrices):
        """
        Args:
            g: DGL graph
            node_features: Node features (N, hidden_dim)
            adj_matrices: List of adjacency matrices for different relations (can be None)

        Returns:
            h_final: Final node representation (N, hidden_dim)
        """
        # Step 1: Relation Fusion
        fused_adj = self.relation_fusion(adj_matrices) if adj_matrices is not None else None

        # Step 2: Neighborhood Fusion (directly uses DGL graph, no adjacency matrix needed)
        h_multi = self.neighborhood_fusion(g, node_features)

        # Step 3: Information Perception
        h_final = self.information_perception(h_multi)

        return h_final
