# Supplementary material for: Internet fraud transaction detection based on temporal-aware heterogeneous graph oversampling and attention fusion network
Source: PLoS One. 2025 Dec 5;20(12):e0337208. doi: 10.1371/journal.pone.0337208 (PMC12680363; doi:10.1371/journal.pone.0337208)
Supplement: S1 File — This compressed archive contains the implementation of the Temporal-aware Heterogeneous Graph Oversampling and Attention Fusion Network (THG-OAFN) model together with the scripts required to reproduce the experiments reported in this study. The package includes source code for model construction, data preprocessing, training and evaluation pipelines, as well as configuration files and a README document that provides basic instructions for running the code. (ZIP) [file pone.0337208.s001.zip › THG-OAFN/models/graph_smote.py]

"""
GraphSMOTE Oversampling Module
Implements topology-preserving oversampling
Based on Algorithm 3 and Section 3.2 of the paper
"""
import torch
import torch.nn as nn
import torch.nn.functional as F
import numpy as np
from sklearn.neighbors import NearestNeighbors


class GraphSMOTE(nn.Module):
    """
    Graph-based SMOTE Oversampling
    Corresponds to Equations (12)-(19) in the paper
    """

    def __init__(self, embedding_dim, k_neighbors=5):
        """
        Args:
            embedding_dim: Node embedding dimension
            k_neighbors: Number of nearest neighbors for SMOTE
        """
        super(GraphSMOTE, self).__init__()
        self.embedding_dim = embedding_dim
        self.k_neighbors = k_neighbors

        # Attribute completion network (HGNNAC)
        self.attribute_completion = nn.Sequential(
            nn.Linear(embedding_dim, embedding_dim * 2),
            nn.ReLU(),
            nn.Dropout(0.3),
            nn.Linear(embedding_dim * 2, embedding_dim),
        )

        # Edge reconstruction decoder (weighted inner product)
        self.edge_decoder_weight = nn.Parameter(torch.randn(embedding_dim, embedding_dim))

    def forward(self, node_embeddings, labels, adj_matrix, oversample_ratio=2.0):
        """
        Args:
            node_embeddings: Node embeddings (N, embedding_dim)
            labels: Node labels (N,)
            adj_matrix: Adjacency matrix (N, N)
            oversample_ratio: Oversampling ratio

        Returns:
            new_embeddings: Node embeddings with synthetic nodes
            new_labels: Updated labels
            new_adj: Updated adjacency matrix
        """
        device = node_embeddings.device
        num_nodes = node_embeddings.shape[0]

        # Separate minority (fraud) and majority (normal) classes
        fraud_mask = labels == 1
        fraud_embeddings = node_embeddings[fraud_mask]
        num_fraud = fraud_embeddings.shape[0]

        if num_fraud == 0:
            return node_embeddings, labels, adj_matrix

        # Number of synthetic samples to generate
        num_to_generate = int(num_fraud * (oversample_ratio - 1))
        if num_to_generate <= 0:
            return node_embeddings, labels, adj_matrix

        # Eq. (14): Nearest neighbors search
        fraud_embeddings_np = fraud_embeddings.detach().cpu().numpy()
        knn = NearestNeighbors(n_neighbors=min(self.k_neighbors, num_fraud))
        knn.fit(fraud_embeddings_np)

        new_embeddings_list = []
        for i in range(num_to_generate):
            # Randomly select a minority node
            idx = np.random.randint(0, num_fraud)
            base_embedding = fraud_embeddings[idx:idx + 1]

            # Find its nearest neighbor
            distances, indices = knn.kneighbors(
                base_embedding.detach().cpu().numpy(),
                n_neighbors=min(2, num_fraud)
            )
            neighbor_idx = indices[0, 1] if indices.shape[1] > 1 else indices[0, 0]
            neighbor_embedding = fraud_embeddings[neighbor_idx:neighbor_idx + 1]

            # Eq. (15): SMOTE interpolation
            delta = torch.rand(1).to(device)
            new_embedding = (1 - delta) * base_embedding + delta * neighbor_embedding

            # Eq. (13): Attribute completion
            new_embedding = self.attribute_completion(new_embedding)

            new_embeddings_list.append(new_embedding)

        # Combine generated samples
        if len(new_embeddings_list) > 0:
            new_fraud_embeddings = torch.cat(new_embeddings_list, dim=0)
            new_embeddings = torch.cat([node_embeddings, new_fraud_embeddings], dim=0)

            # Append new labels
            new_fraud_labels = torch.ones(num_to_generate, dtype=labels.dtype, device=device)
            new_labels = torch.cat([labels, new_fraud_labels], dim=0)

            # Eq. (16)-(19): Edge generation
            new_adj = self._generate_edges(new_embeddings, adj_matrix, num_nodes, num_to_generate)

            return new_embeddings, new_labels, new_adj
        else:
            return node_embeddings, labels, adj_matrix

    def _generate_edges(self, embeddings, old_adj, num_old_nodes, num_new_nodes):
        """
        Generate edges for new nodes
        Corresponds to Eq. (16)-(19)
        """
        device = embeddings.device
        total_nodes = num_old_nodes + num_new_nodes

        # Initialize new adjacency matrix
        new_adj = torch.zeros(total_nodes, total_nodes).to(device)
        new_adj[:num_old_nodes, :num_old_nodes] = old_adj

        # Edge generation for synthetic nodes
        for i in range(num_old_nodes, total_nodes):
            new_node_emb = embeddings[i:i + 1]

            # Eq. (16): E_{n,m} = σ(h_n'ᵀ S h_m)
            scores = torch.mm(torch.mm(new_node_emb, self.edge_decoder_weight),
                              embeddings[:num_old_nodes].t())
            scores = torch.sigmoid(scores).squeeze()

            # Eq. (18): Edge thresholding
            threshold = 0.5
            edges = (scores > threshold).float()

            new_adj[i, :num_old_nodes] = edges
            new_adj[:num_old_nodes, i] = edges  # Undirected graph

        return new_adj

    def compute_completion_loss(self, original_embeddings, reconstructed_embeddings, mask):
        """
        Attribute completion loss
        Eq. (13): L_completion
        """
        if mask.sum() == 0:
            return torch.tensor(0.0).to(original_embeddings.device)

        mse_loss = F.mse_loss(
            reconstructed_embeddings[mask],
            original_embeddings[mask],
            reduction='mean'
        )
        return mse_loss

    def compute_edge_loss(self, pred_adj, true_adj):
        """
        Edge reconstruction loss
        Eq. (17): L_edge
        """
        loss = F.binary_cross_entropy_with_logits(pred_adj, true_adj, reduction='mean')
        return loss
