# Supplementary material for: Internet fraud transaction detection based on temporal-aware heterogeneous graph oversampling and attention fusion network
Source: PLoS One. 2025 Dec 5;20(12):e0337208. doi: 10.1371/journal.pone.0337208 (PMC12680363; doi:10.1371/journal.pone.0337208)
Supplement: S1 File — This compressed archive contains the implementation of the Temporal-aware Heterogeneous Graph Oversampling and Attention Fusion Network (THG-OAFN) model together with the scripts required to reproduce the experiments reported in this study. The package includes source code for model construction, data preprocessing, training and evaluation pipelines, as well as configuration files and a README document that provides basic instructions for running the code. (ZIP) [file pone.0337208.s001.zip › THG-OAFN/models/gru_gnn.py]

"""
GRU-GNN Fusion Module
Implements temporal awareness and graph structural fusion
Based on Algorithm 2 and Section 3.2 of the paper
"""
import torch
import torch.nn as nn
import torch.nn.functional as F
import dgl
import dgl.function as fn


class GRULayer(nn.Module):
    """
    GRU layer for capturing temporal features
    Corresponds to Equations (1)-(4) in the paper
    """

    def __init__(self, input_dim, hidden_dim):
        super(GRULayer, self).__init__()
        self.hidden_dim = hidden_dim

        # GRU parameters
        self.W_r = nn.Linear(input_dim + hidden_dim, hidden_dim)  # reset gate
        self.W_z = nn.Linear(input_dim + hidden_dim, hidden_dim)  # update gate
        self.W_h = nn.Linear(input_dim + hidden_dim, hidden_dim)  # candidate hidden state

    def forward(self, x_t, h_prev):
        """
        Args:
            x_t: Input at current time step (batch, input_dim)
            h_prev: Previous hidden state (batch, hidden_dim)

        Returns:
            h_t: Current hidden state (batch, hidden_dim)
        """
        combined = torch.cat([x_t, h_prev], dim=1)

        # Eq. (1): Reset gate
        r_t = torch.sigmoid(self.W_r(combined))

        # Eq. (2): Update gate
        z_t = torch.sigmoid(self.W_z(combined))

        # Eq. (3): Candidate hidden state
        combined_reset = torch.cat([x_t, r_t * h_prev], dim=1)
        h_tilde = torch.tanh(self.W_h(combined_reset))

        # Eq. (4): Update hidden state
        h_t = (1 - z_t) * h_prev + z_t * h_tilde

        return h_t


class GraphConvLayer(nn.Module):
    """
    Graph Convolution Layer
    Corresponds to Equation (5) in the paper
    """

    def __init__(self, in_dim, out_dim):
        super(GraphConvLayer, self).__init__()
        self.W = nn.Linear(in_dim, out_dim)

    def forward(self, g, h):
        """
        Args:
            g: DGL graph
            h: Node features (N, in_dim)

        Returns:
            h_new: Updated node features (N, out_dim)
        """
        with g.local_scope():
            g.ndata['h'] = h
            g.update_all(fn.copy_u('h', 'm'), fn.mean('m', 'h_neigh'))
            h_neigh = g.ndata['h_neigh']
            h_new = self.W(h_neigh)
            return F.relu(h_new)


class GRU_GNN(nn.Module):
    """
    GRU-GNN Fusion Network
    Implements Algorithm 2 in the paper
    """

    def __init__(self, input_dim, hidden_dim, output_dim, num_layers=2, fusion_alpha=0.5):
        """
        Args:
            input_dim: Input feature dimension
            hidden_dim: GRU hidden dimension
            output_dim: Output feature dimension
            num_layers: Number of GNN layers
            fusion_alpha: Fusion weight (Eq. 6)
        """
        super(GRU_GNN, self).__init__()
        self.hidden_dim = hidden_dim
        self.fusion_alpha = fusion_alpha

        # GRU layer
        self.gru = GRULayer(input_dim, hidden_dim)

        # GNN layers
        self.gnn_layers = nn.ModuleList()
        for i in range(num_layers):
            if i == 0:
                self.gnn_layers.append(GraphConvLayer(hidden_dim, hidden_dim))
            else:
                self.gnn_layers.append(GraphConvLayer(hidden_dim, hidden_dim))

        # Output projection
        self.output_proj = nn.Linear(hidden_dim, output_dim)

    def forward(self, g, node_features, timestamps=None):
        """
        Args:
            g: DGL heterogeneous graph
            node_features: Node features (N, F)
            timestamps: Optional timestamps

        Returns:
            h_fused: Fused node embeddings (N, output_dim)
        """
        num_nodes = node_features.shape[0]

        # Initialize GRU hidden state
        h_gru = torch.zeros(num_nodes, self.hidden_dim).to(node_features.device)

        # Temporal modeling via GRU
        h_gru = self.gru(node_features, h_gru)

        # Structural modeling via GNN
        h_gnn = h_gru
        for gnn_layer in self.gnn_layers:
            h_gnn = gnn_layer(g, h_gnn)

        # Eq. (6): Weighted fusion
        h_fused = self.fusion_alpha * h_gru + (1 - self.fusion_alpha) * h_gnn

        # Output projection
        h_out = self.output_proj(h_fused)

        return h_out

    def get_temporal_features(self, node_features, h_prev):
        """Get temporal features (used for incremental learning)"""
        return self.gru(node_features, h_prev)
