# Supplementary material for: Internet fraud transaction detection based on temporal-aware heterogeneous graph oversampling and attention fusion network
Source: PLoS One. 2025 Dec 5;20(12):e0337208. doi: 10.1371/journal.pone.0337208 (PMC12680363; doi:10.1371/journal.pone.0337208)
Supplement: S1 File — This compressed archive contains the implementation of the Temporal-aware Heterogeneous Graph Oversampling and Attention Fusion Network (THG-OAFN) model together with the scripts required to reproduce the experiments reported in this study. The package includes source code for model construction, data preprocessing, training and evaluation pipelines, as well as configuration files and a README document that provides basic instructions for running the code. (ZIP) [file pone.0337208.s001.zip › THG-OAFN/models/thg_oafn.py]

"""
THG-OAFN Main Model
Integrates all modules to implement the full fraud detection framework
Based on Algorithm 1 and the overall architecture from the paper
"""
import torch
import torch.nn as nn
import torch.nn.functional as F

from .gru_gnn import GRU_GNN
from .graph_smote import GraphSMOTE
from .attention import MultiLayerAttention


class THG_OAFN(nn.Module):
    """
    Temporal-aware Heterogeneous Graph Oversampling and Attention Fusion Network
    """

    def __init__(self, input_dim, hidden_dim, output_dim, num_relations=4,
                 num_heads=8, num_hops=2, dropout=0.6, oversample_ratio=2.0):
        """
        Args:
            input_dim: Input feature dimension
            hidden_dim: Hidden layer dimension (embedding size)
            output_dim: Number of output classes (2: normal/fraud)
            num_relations: Number of relation types
            num_heads: Number of attention heads
            num_hops: Number of hops in GNN
            dropout: Dropout rate
            oversample_ratio: Oversampling ratio
        """
        super(THG_OAFN, self).__init__()
        self.hidden_dim = hidden_dim
        self.oversample_ratio = oversample_ratio

        # Feature extractor
        self.feature_extractor = nn.Sequential(
            nn.Linear(input_dim, hidden_dim),
            nn.ReLU(),
            nn.Dropout(dropout)
        )

        # GRU-GNN temporal module
        self.gru_gnn = GRU_GNN(
            input_dim=hidden_dim,
            hidden_dim=hidden_dim,
            output_dim=hidden_dim,
            num_layers=2
        )

        # GraphSMOTE oversampling module
        self.graph_smote = GraphSMOTE(
            embedding_dim=hidden_dim,
            k_neighbors=5
        )

        # Multi-layer attention mechanism
        self.multi_attention = MultiLayerAttention(
            hidden_dim=hidden_dim,
            num_relations=num_relations,
            num_hops=num_hops,
            num_heads=num_heads
        )

        # Classifier
        self.classifier = nn.Sequential(
            nn.Linear(hidden_dim, hidden_dim // 2),
            nn.ReLU(),
            nn.Dropout(dropout),
            nn.Linear(hidden_dim // 2, output_dim)
        )

        self.dropout = nn.Dropout(dropout)

    def forward(self, g, node_features, labels=None, adj_matrices=None, training=True):
        """
        Forward propagation
        Corresponds to Algorithm 1 in the paper.

        Args:
            g: DGL graph
            node_features: Node features (N, input_dim)
            labels: Node labels (required for training)
            adj_matrices: List of adjacency matrices
            training: Training mode flag

        Returns:
            logits: Classification logits
            embeddings: Node embeddings
            losses: Loss dictionary (if training)
        """
        # Step 1: Initial feature extraction
        h_init = self.feature_extractor(node_features)

        # Step 2: GRU-GNN temporal modeling
        h_temporal = self.gru_gnn(g, h_init)

        # Step 3: Oversampling (training only)
        graph_changed = False
        if training and labels is not None and self.oversample_ratio > 1.0:
            num_fraud = (labels == 1).sum().item()
            if num_fraud > 0:
                h_oversampled, labels_oversampled, adj_oversampled = self.graph_smote(
                    h_temporal, labels,
                    adj_matrices[0] if adj_matrices else torch.eye(h_temporal.shape[0]).to(h_temporal.device),
                    oversample_ratio=self.oversample_ratio
                )

                if h_oversampled.shape[0] != h_temporal.shape[0]:
                    graph_changed = True
                    print(f"  Warning: Graph SMOTE changed node count from {h_temporal.shape[0]} to {h_oversampled.shape[0]}")
                    print(f"  Skipping graph-based layers for this batch")

                h_processed = h_oversampled
                labels_processed = labels_oversampled
            else:
                print(f"  Warning: No fraud samples to oversample, skipping Graph SMOTE")
                h_processed = h_temporal
                labels_processed = labels
        else:
            h_processed = h_temporal
            labels_processed = labels

        # Step 4: Multi-layer attention fusion
        if graph_changed:
            h_attention = h_processed
        else:
            if adj_matrices is None:
                num_nodes = h_processed.shape[0]
                adj_matrices = None
            h_attention = self.multi_attention(g, h_processed, adj_matrices)

        # Step 5: Classification
        h_final = self.dropout(h_attention)
        logits = self.classifier(h_final)

        # Compute loss (for training)
        losses = {}
        if training and labels_processed is not None:
            num_fraud = (labels_processed == 1).sum().float()
            num_normal = (labels_processed == 0).sum().float()

            if num_fraud > 0 and num_normal > 0:
                weight_ratio = (num_normal / num_fraud).sqrt()
                weight_fraud = torch.clamp(weight_ratio, min=1.5, max=5.0).item()
                class_weights = torch.tensor([1.0, weight_fraud]).to(logits.device)
                print(f"  Class weights: Normal=1.0, Fraud={weight_fraud:.2f} (samples: {int(num_normal)}/{int(num_fraud)})")
            else:
                class_weights = None

            loss_cls = F.cross_entropy(logits, labels_processed, weight=class_weights)
            losses['loss_cls'] = loss_cls
            losses['total_loss'] = loss_cls

        return logits, h_attention, losses if training else None

    def predict(self, g, node_features, adj_matrices=None):
        """
        Inference mode prediction

        Args:
            g: DGL graph
            node_features: Node features
            adj_matrices: List of adjacency matrices

        Returns:
            predictions: Predicted labels
            probabilities: Predicted probabilities
        """
        self.eval()
        with torch.no_grad():
            logits, embeddings, _ = self.forward(
                g, node_features,
                labels=None,
                adj_matrices=adj_matrices,
                training=False
            )
            probabilities = F.softmax(logits, dim=1)
            predictions = torch.argmax(probabilities, dim=1)
        return predictions, probabilities


def create_thg_oafn_model(config):
    """
    Create a THG-OAFN model from configuration.

    Args:
        config: Configuration dictionary

    Returns:
        model: THG-OAFN instance
    """
    model = THG_OAFN(
        input_dim=config.get('input_dim', 15),
        hidden_dim=config.get('hidden_dim', 64),
        output_dim=config.get('output_dim', 2),
        num_relations=config.get('num_relations', 4),
        num_heads=config.get('num_heads', 8),
        num_hops=config.get('num_hops', 2),
        dropout=config.get('dropout', 0.6),
        oversample_ratio=config.get('oversample_ratio', 2.0)
    )
    return model
