# Supplementary material for: Internet fraud transaction detection based on temporal-aware heterogeneous graph oversampling and attention fusion network
Source: PLoS One. 2025 Dec 5;20(12):e0337208. doi: 10.1371/journal.pone.0337208 (PMC12680363; doi:10.1371/journal.pone.0337208)
Supplement: S1 File — This compressed archive contains the implementation of the Temporal-aware Heterogeneous Graph Oversampling and Attention Fusion Network (THG-OAFN) model together with the scripts required to reproduce the experiments reported in this study. The package includes source code for model construction, data preprocessing, training and evaluation pipelines, as well as configuration files and a README document that provides basic instructions for running the code. (ZIP) [file pone.0337208.s001.zip › THG-OAFN/preprocess_amazon.py]

"""
Amazon Review Data Preprocessing Script
Convert raw Amazon review data into a graph structure (nodes and edges)
"""
import pandas as pd
import numpy as np
import os
from collections import defaultdict
from sklearn.preprocessing import StandardScaler
import argparse


def load_amazon_reviews(data_dir, max_files=None, sample_size=None):
    """
    Load Amazon review data

    Args:
        data_dir: Data directory
        max_files: Maximum number of files to load (None = load all)
        sample_size: Number of rows to sample per file (None = load all)

    Returns:
        reviews_df: Combined review DataFrame
    """
    # Find all tsv files
    files = [f for f in os.listdir(data_dir) if f.startswith('amazon_reviews_us_') and f.endswith('.tsv')]

    if max_files:
        files = files[:max_files]

    print(f"Found {len(files)} Amazon review files")

    all_reviews = []

    for file in files:
        file_path = os.path.join(data_dir, file)
        print(f"Loading {file}...")

        try:
            # Standard columns in Amazon review datasets
            df = pd.read_csv(file_path, sep='\t', on_bad_lines='skip', low_memory=False)

            if sample_size and len(df) > sample_size:
                df = df.sample(n=sample_size, random_state=42)

            all_reviews.append(df)
            print(f"  Loaded {len(df)} reviews")

        except Exception as e:
            print(f"  Error loading {file}: {e}")
            continue

    if not all_reviews:
        raise ValueError("No data files were successfully loaded")

    # Combine all reviews
    reviews_df = pd.concat(all_reviews, ignore_index=True)
    print(f"\nTotal reviews loaded: {len(reviews_df)}")

    return reviews_df


def build_graph_from_reviews(reviews_df, fraud_detection_mode='rating_based'):
    """
    Build a graph structure from review data

    Args:
        reviews_df: Review DataFrame
        fraud_detection_mode: Fraud detection mode
            - 'rating_based': Detect fraud based on ratings (extreme scores, frequent reviews, etc.)
            - 'verified_purchase': Based on verified purchase status

    Returns:
        nodes_df: Node data (users and products)
        edges_df: Edge data (user–product relationships)
    """
    print("\nBuilding graph structure...")

    # Required columns
    required_cols = ['customer_id', 'product_id', 'star_rating']
    for col in required_cols:
        if col not in reviews_df.columns:
            raise ValueError(f"Missing required column: {col}")

    # Clean data
    reviews_df = reviews_df.dropna(subset=required_cols)

    # Build user nodes
    print("Building user nodes...")
    user_features = defaultdict(lambda: {
        'review_count': 0,
        'avg_rating': 0,
        'ratings': [],
        'timestamps': [],
        'low_rating_count': 0  # Count of 1–2 star ratings (proxy for refund rate)
    })

    for _, row in reviews_df.iterrows():
        user_id = row['customer_id']
        rating = float(row['star_rating'])

        user_features[user_id]['review_count'] += 1
        user_features[user_id]['ratings'].append(rating)

        # Count low ratings (proxy for refund behavior)
        if rating <= 2.0:
            user_features[user_id]['low_rating_count'] += 1

        # Record timestamp (for temporal split and frequency)
        if 'review_date' in reviews_df.columns:
            try:
                timestamp = pd.to_datetime(row['review_date']).timestamp()
                user_features[user_id]['timestamps'].append(timestamp)
            except:
                pass

        # Handle verified_purchase column
        if 'verified_purchase' in reviews_df.columns:
            if 'verified_count' not in user_features[user_id]:
                user_features[user_id]['verified_count'] = 0
            if row['verified_purchase'] == 'Y':
                user_features[user_id]['verified_count'] += 1

        # Handle helpful_votes column
        if 'helpful_votes' in reviews_df.columns:
            if 'total_helpful' not in user_features[user_id]:
                user_features[user_id]['total_helpful'] = 0
            user_features[user_id]['total_helpful'] += float(row.get('helpful_votes', 0))

    # Compute user features
    user_nodes = []
    for user_id, features in user_features.items():
        ratings = features['ratings']

        node = {
            'node_id': f'user_{user_id}',
            'node_type': 'user',
            'review_count': features['review_count'],
            'avg_rating': np.mean(ratings),
            'rating_std': np.std(ratings),
            'rating_min': np.min(ratings),
            'rating_max': np.max(ratings),
        }

        # Add timestamp (last review time)
        if features['timestamps']:
            node['timestamp'] = max(features['timestamps'])

        # Add extra features
        if 'verified_count' in features:
            node['verified_ratio'] = features['verified_count'] / features['review_count']

        if 'total_helpful' in features:
            node['avg_helpful'] = features['total_helpful'] / features['review_count']

        # Fraud labeling (heuristic rules)
        # Paper reports Amazon fraud rate ≈ 3.2%, adjust rules to match similar ratio
        is_fraud = 0
        if fraud_detection_mode == 'rating_based':
            # Method 1: Extreme ratings + low variance + high frequency (strict triple condition)
            extreme_rating = (node['avg_rating'] <= 1.8 or node['avg_rating'] >= 4.7)
            low_variance = node['rating_std'] < 0.5
            high_frequency = node['review_count'] > 15

            # Method 2: Very extreme rating + moderately high frequency
            very_extreme_and_frequent = (
                (node['avg_rating'] <= 1.3 or node['avg_rating'] >= 4.9) and
                node['review_count'] > 10
            )

            # Method 3: Very low variance + high frequency (uniform bot-like pattern)
            bot_like_pattern = (
                node['rating_std'] < 0.2 and
                node['review_count'] > 20
            )

            # Mark as fraud if any condition is met
            if (extreme_rating and low_variance and high_frequency) or very_extreme_and_frequent or bot_like_pattern:
                is_fraud = 1

        elif fraud_detection_mode == 'verified_purchase' and 'verified_ratio' in node:
            # Relaxed rule for verified purchase ratio
            if node['verified_ratio'] < 0.5 and node['review_count'] > 10:  # from 0.3 & 20 to 0.5 & 10
                is_fraud = 1

        node['label'] = is_fraud
        user_nodes.append(node)

    # Build product nodes
    print("Building product nodes...")
    product_features = defaultdict(lambda: {'review_count': 0, 'ratings': [], 'timestamps': []})

    for _, row in reviews_df.iterrows():
        product_id = row['product_id']
        rating = float(row['star_rating'])

        product_features[product_id]['review_count'] += 1
        product_features[product_id]['ratings'].append(rating)

        # Record timestamp (for temporal split)
        if 'review_date' in reviews_df.columns:
            try:
                timestamp = pd.to_datetime(row['review_date']).timestamp()
                product_features[product_id]['timestamps'].append(timestamp)
            except:
                pass

    product_nodes = []
    for product_id, features in product_features.items():
        ratings = features['ratings']

        node = {
            'node_id': f'product_{product_id}',
            'node_type': 'product',
            'review_count': features['review_count'],
            'avg_rating': np.mean(ratings),
            'rating_std': np.std(ratings),
            'rating_min': np.min(ratings),
            'rating_max': np.max(ratings),
            'label': 0  # Product nodes are non-fraudulent by default
        }

        # Add timestamp (last review time)
        if features['timestamps']:
            node['timestamp'] = max(features['timestamps'])

        product_nodes.append(node)

    # Merge nodes
    nodes_df = pd.DataFrame(user_nodes + product_nodes)

    # Re-map node IDs to contiguous integers
    node_id_map = {node_id: idx for idx, node_id in enumerate(nodes_df['node_id'])}
    nodes_df['original_id'] = nodes_df['node_id']
    nodes_df['node_id'] = nodes_df['node_id'].map(node_id_map)

    print(f"Created {len(user_nodes)} user nodes and {len(product_nodes)} product nodes")
    print(f"Fraud ratio: {nodes_df['label'].sum() / len(nodes_df):.2%}")

    # Build edges
    print("Building edges...")
    edges = []

    for _, row in reviews_df.iterrows():
        user_id = f'user_{row["customer_id"]}'
        product_id = f'product_{row["product_id"]}'

        if user_id not in node_id_map or product_id not in node_id_map:
            continue

        edge = {
            'src': int(node_id_map[user_id]),
            'dst': int(node_id_map[product_id]),
            'edge_type': 0,  # Review relationship
            'rating': float(row['star_rating'])
        }

        # Add timestamp (if available)
        if 'review_date' in reviews_df.columns:
            try:
                edge['timestamp'] = pd.to_datetime(row['review_date']).timestamp()
            except:
                pass

        edges.append(edge)

    edges_df = pd.DataFrame(edges)

    print(f"Created {len(edges_df)} edges")

    return nodes_df, edges_df


def save_graph_data(nodes_df, edges_df, output_dir, dataset_name='amazon'):
    """Save graph data"""
    os.makedirs(output_dir, exist_ok=True)

    # Prepare node data (keep only features and labels)
    feature_cols = [col for col in nodes_df.columns if col not in ['node_id', 'label', 'original_id', 'node_type']]
    nodes_output = nodes_df[['node_id', 'label'] + feature_cols].copy()

    # Ensure correct data types
    nodes_output['node_id'] = nodes_output['node_id'].astype(int)
    nodes_output['label'] = nodes_output['label'].astype(int)

    # Ensure correct edge data types
    edges_output = edges_df.copy()
    edges_output['src'] = edges_output['src'].astype(int)
    edges_output['dst'] = edges_output['dst'].astype(int)
    edges_output['edge_type'] = edges_output['edge_type'].astype(int)

    # Save
    nodes_file = os.path.join(output_dir, f'{dataset_name}_nodes.tsv')
    edges_file = os.path.join(output_dir, f'{dataset_name}_edges.tsv')

    nodes_output.to_csv(nodes_file, sep='\t', index=False)
    edges_output.to_csv(edges_file, sep='\t', index=False)

    print(f"\nSaved graph data:")
    print(f"  Nodes: {nodes_file}")
    print(f"  Edges: {edges_file}")


def main():
    parser = argparse.ArgumentParser(description='Preprocess Amazon reviews data')
    parser.add_argument('--data_dir', type=str, default='./data/amazon',
                        help='Directory containing Amazon review TSV files')
    parser.add_argument('--output_dir', type=str, default='./data/amazon',
                        help='Output directory for processed graph data')
    parser.add_argument('--max_files', type=int, default=None,
                        help='Maximum number of files to process (None for all)')
    parser.add_argument('--sample_size', type=int, default=10000,
                        help='Sample size per file (None for all rows)')
    parser.add_argument('--fraud_mode', type=str, default='rating_based',
                        choices=['rating_based', 'verified_purchase'],
                        help='Fraud detection mode')

    args = parser.parse_args()

    # Load data
    reviews_df = load_amazon_reviews(args.data_dir, args.max_files, args.sample_size)

    # Build graph
    nodes_df, edges_df = build_graph_from_reviews(reviews_df, args.fraud_mode)

    # Save
    save_graph_data(nodes_df, edges_df, args.output_dir)

    print("\nPreprocessing complete!")
    print(f"You can now train the model with: python train.py --dataset amazon --use_gpu")


if __name__ == '__main__':
    main()
