# Supplementary material for: Internet fraud transaction detection based on temporal-aware heterogeneous graph oversampling and attention fusion network
Source: PLoS One. 2025 Dec 5;20(12):e0337208. doi: 10.1371/journal.pone.0337208 (PMC12680363; doi:10.1371/journal.pone.0337208)
Supplement: S1 File — This compressed archive contains the implementation of the Temporal-aware Heterogeneous Graph Oversampling and Attention Fusion Network (THG-OAFN) model together with the scripts required to reproduce the experiments reported in this study. The package includes source code for model construction, data preprocessing, training and evaluation pipelines, as well as configuration files and a README document that provides basic instructions for running the code. (ZIP) [file pone.0337208.s001.zip › THG-OAFN/README.md]

# THG-OAFN: Temporal-aware Heterogeneous Graph Oversampling and Attention Fusion Network

PyTorch implementation based on the paper “Internet Fraud Transaction Detection based on Temporal-aware Heterogeneous Graph Oversampling and Attention Fusion Network.”

[![Python 3.8+](https://img.shields.io/badge/python-3.8+-blue.svg)](https://www.python.org/downloads/)
[![PyTorch 2.0+](https://img.shields.io/badge/pytorch-2.0+-ee4c2c.svg)](https://pytorch.org/)
[![DGL 1.1+](https://img.shields.io/badge/dgl-1.1+-orange.svg)](https://www.dgl.ai/)

---

## 📋 Table of Contents

- [Model Overview](#model-overview)
- [Environment Requirements](#environment-requirements)
- [Installation Steps](#installation-steps)
- [Dataset Preparation](#dataset-preparation)
- [Quick Start](#quick-start)
- [Detailed Usage Instructions](#detailed-usage-instructions)
- [Project Structure](#project-structure)
- [FAQ](#faq)
- [Experimental Results](#experimental-results)
- [Citation](#citation)


---

## 🎯 Model Overview

THG-OAFN is a deep learning framework for internet fraud transaction detection. Its main innovations include the following:

### Key Features

1. **Temporal-aware Heterogeneous Graph Modeling**
   - Abstracts transaction data into a heterogeneous graph structure  
   - Utilizes a GRU-GNN fusion module to capture temporal dynamics  
   - Supports multiple relationship types (e.g., user–product, user–rating, user–review)

2. **GraphSMOTE-based Graph Oversampling**
   - An improved graph oversampling technique to address class imbalance  
   - Maintains structural integrity of fraud clusters through k-hop topological constraints  
   - Automatically generates synthetic fraud samples  

3. **Multi-level Attention Mechanism**
   - *Relation Fusion Layer:* Integrates information from different relation types  
   - *Neighborhood Fusion Layer:* Aggregates features from neighboring nodes  
   - *Information-aware Layer:* Learns importance weights of key features  

4. **Class Weight Balancing**
   - Dynamically computes adaptive class weights  
   - Applies square-root scaling to mitigate extreme imbalance  
   - Restricts weight values within the range [1.5, 5.0]

---

## 💻 Environment Requirements

### Hardware Requirements

- **CPU:** Intel i5 or higher recommended  
- **Memory:** Minimum 8 GB RAM (16 GB+ recommended)  
- **GPU** (optional): NVIDIA GPU with CUDA 11.8+ (recommended for training)  
  - **VRAM:** Minimum 4 GB (8 GB+ recommended)

### Software Requirements

- **Operating System:** Windows 10/11, Linux (Ubuntu 18.04+), or macOS  
- **Python:** Version 3.8 or higher  
- **CUDA** (optional): Version 11.8 or 12.1 (if using GPU)

---

## 🚀 Installation Steps

### Method 1: CPU Version (Quick Testing)


```bash
# 1. Clone or download the project
cd /path/to/project

# 2. Create a virtual environment (recommended)
python -m venv venv

# Windows
venv\Scripts\activate
# Linux/Mac
source venv/bin/activate

# 3. Install dependencies
pip install -r requirements.txt

```

### Method 2: GPU Version (Recommended for Training)


```bash
# 1-2. Same as above (create and activate the environment)

# 3. Install basic dependencies
pip install numpy pandas scikit-learn scipy matplotlib seaborn tqdm

# 4. Install the PyTorch GPU version
# Visit https://pytorch.org to select the appropriate CUDA version
# Example (CUDA 11.8):
pip install torch torchvision torchaudio --index-url https://download.pytorch.org/whl/cu118

# 5. Install the DGL GPU version
# CUDA 11.8:
pip install dgl-cu118 -f https://data.dgl.ai/wheels/repo.html
# CUDA 12.1:
pip install dgl-cu121 -f https://data.dgl.ai/wheels/repo.html

```

### Verify Installation


```bash
python -c "import torch; import dgl; print(f'PyTorch: {torch.__version__}'); print(f'DGL: {dgl.__version__}'); print(f'CUDA available: {torch.cuda.is_available()}')"
```

Expected Output:

```
PyTorch: 2.x.x
DGL: 1.x.x
CUDA available: True  # If use GPU
```

---

## 📊 Dataset Preparation

### Supported Data Formats

#### Format 1: MATLAB .mat File (Recommended)

The project supports standard heterogeneous graph datasets in `.mat` format, which should include the following fields:


```
Amazon.mat  
├── features: Node feature matrix (N × F)  
├── label: Node labels (1 × N)  
├── homo: Homogeneous graph adjacency matrix (N × N, sparse)  
└── net_*: Heterogeneous relation networks (optional)  
  ├── net_upu: User–Product–User  
  ├── net_usu: User–Rating–User  
  └── net_uvu: User–Review–User  

```

**Dataset Location:**
```
project/
└── data/
    └── Amazon/
        └── Amazon.mat
```
or：
```
project/
└── data/
    └── Amazon.mat
```

#### Format 2: CSV/TSV Files

If you are using a custom dataset, two files are required:

**nodes.tsv/csv** (Node file):

```
node_id	label	feature_1	feature_2	...	feature_n	timestamp (optional)  
0	0	1.23	4.56	...	7.89	1609459200  
1	1	2.34	5.67	...	8.90	1609545600  
...  
``

```

**edges.tsv/csv**（Edge file）：
```
src	dst	edge_type	timestamp(optional)
0	1	0	1609459200
1	2	1	1609545600
...
```

### Obtain the Dataset


**Amazon Dataset**:  
- Source: Amazon Public Dataset  
- Scale: 11,944 nodes, ~9.5M edges, 25-dimensional features  
- Fraud Rate: 6.87%  


**YelpChi Dataset**:  
- Source: Yelp Open Dataset  
- Used for business review fraud detection  


---

## ⚡ Quick Start

### The Simplest Way to Run


```bash
# 1. Make sure the dataset is in the correct location
ls data/Amazon/Amazon.mat

# 2. Run training (CPU)
python train.py --dataset Amazon --data_dir ./data/Amazon --epochs 100

# 3. Run training (GPU)
python train.py --dataset Amazon --data_dir ./data/Amazon --epochs 100 --use_gpu

```

### Recommended Configuration (Balanced Performance and Accuracy)
`


```bash
python train.py \
    --dataset Amazon \
    --data_dir ./data/Amazon \
    --epochs 100 \
    --batch_size 256 \
    --embedding_dim 64 \
    --num_heads 4 \
    --num_hops 2 \
    --dropout 0.5 \
    --lr 0.01 \
    --weight_decay 0.0005 \
    --oversample_ratio 1.0 \
    --train_ratio 0.6 \
    --val_ratio 0.2 \
    --use_gpu
```

---
## 📖 Detailed Usage Instructions

### Training Arguments Explained

#### Dataset Arguments

| Argument        | Default     | Description                                           |
|-----------------|-------------|-------------------------------------------------------|
| `--dataset`     | `synthetic` | Dataset name (e.g., Amazon / YelpChi)                |
| `--data_dir`    | `./data`    | Path to the dataset directory                         |
| `--train_ratio` | `0.6`       | Training split ratio (60%)                            |
| `--val_ratio`   | `0.2`       | Validation split ratio (20%); remaining 20% is test   |

#### Model Arguments

| Argument           | Default | Description                      | Tuning Tips                         |
|--------------------|---------|----------------------------------|-------------------------------------|
| `--embedding_dim`  | `64`    | Embedding dimension              | 32/64/128; larger = slower          |
| `--num_heads`      | `8`     | Number of attention heads        | 4/8/16; affects model complexity    |
| `--num_hops`       | `2`     | Number of GNN layers (hops)      | 2–3; too deep may overfit           |
| `--dropout`        | `0.6`   | Dropout rate                     | 0.3–0.6 to prevent overfitting      |
| `--num_relations`  | `4`     | Number of relation types         | Adjust to match the dataset         |

#### Training Arguments

| Argument              | Default | Description          | Tuning Tips                              |
|-----------------------|---------|----------------------|------------------------------------------|
| `--epochs`            | `100`   | Number of epochs     | 50–200                                   |
| `--batch_size`        | `256`   | Batch size           | 128/256/512                              |
| `--lr`                | `0.01`  | Learning rate        | **Key hyperparameter**; 0.001–0.01       |
| `--weight_decay`      | `5e-4`  | L2 regularization    | 1e-4 to 1e-3                             |
| `--oversample_ratio`  | `2.0`   | Oversampling ratio   | Use **1.0 to disable**                   |
| `--patience`          | `20`    | Early stopping rounds| 10–30                                    |

#### Other Arguments

| Argument        | Default           | Description                |
|-----------------|-------------------|----------------------------|
| `--use_gpu`     | `False`           | Whether to use the GPU     |
| `--seed`        | `42`              | Random seed                |
| `--save_model`  | `True`            | Whether to save the model  |
| `--model_path`  | `./checkpoints`   | Path to save checkpoints   |

### Interpreting Training Outputs


```
Epoch 50/100
  Train Loss: 0.1234
  Val AUC: 0.8567
  Val F1: 0.7234
  Val Recall: 0.8012

Best epoch: 45
Test Results:
  AUC: 0.8654
  Precision: 0.7123
  Recall: 0.8234
  F1: 0.7634
  Accuracy: 0.9012
```

**Key Metrics**:  
- **AUC**: Normal range is 0.75–0.95; higher is better  
- **Recall**: Detection rate — very important! Should be between 70%–95%  
- **Precision**: Accuracy rate; should be between 50%–80%  
- **F1**: Harmonic mean of Precision and Recall; should be between 60%–85%  

### Common Command Examples

#### 1. Quick Test (Small Dataset, CPU)

```bash
python train.py --dataset Amazon --data_dir ./data/Amazon --epochs 20
```

#### 2. Standard Training (GPU, Oversampling Disabled)

```bash
python train.py \
    --dataset Amazon \
    --data_dir ./data/Amazon \
    --epochs 100 \
    --oversample_ratio 1.0 \
    --use_gpu
```

#### 3. Debug Mode (Verbose Logging)

```bash
python train.py \
    --dataset Amazon \
    --data_dir ./data/Amazon \
    --epochs 10 \
    --batch_size 64 \
    --use_gpu
```
#### 4. Lower Learning Rate (When Loss Becomes NaN)

```bash
python train.py \
    --dataset Amazon \
    --data_dir ./data/Amazon \
    --lr 0.001 \
    --use_gpu
```

#### 5. Adjust Oversampling (When F1 Score Is Too Low)

```bash
python train.py \
    --dataset Amazon \
    --data_dir ./data/Amazon \
    --oversample_ratio 1.5 \
    --use_gpu
```

---

## 📁 Project Struct

```
THG-OAFN/
├── data/                          # Data directory
│   ├── Amazon/
│   │   └── Amazon.mat            # Amazon dataset
│   └── synthetic/                 # Synthetic data (for testing)
│
├── models/                        # Model implementations
│   ├── __init__.py
│   ├── thg_oafn.py               # Main model (THG-OAFN)
│   ├── gru_gnn.py                # GRU-GNN fusion module
│   ├── graph_smote.py            # GraphSMOTE oversampling
│   └── attention.py              # Multi-layer attention mechanism
│
├── utils/                         # Utility functions
│   ├── __init__.py
│   ├── data_loader.py            # Data loader (supports .mat and CSV)
│   └── metrics.py                # Evaluation metrics (AUC, F1, Recall, etc.)
│
├── checkpoints/                   # Model checkpoints (generated after training)
│
├── train.py                      # Main training script
├── requirements.txt              # Python dependencies
├── README.md                     # This file
│
├── OVERSAMPLING_FIX.md           # Oversampling issue fix notes
├── MEMORY_FIX.md                 # Memory optimization notes
└── preprocess_amazon.py          # Amazon data preprocessing (optional)

```

---

## ❓ FAQ

### Q1: Loss becomes NaN during training

**Cause:** Learning rate too high or gradient explosion.

**Solutions:**
```bash
# Method 1: Lower the learning rate
python train.py --dataset Amazon --data_dir ./data/Amazon --lr 0.001 --use_gpu

# Method 2: Reduce the oversampling ratio
python train.py --dataset Amazon --data_dir ./data/Amazon --oversample_ratio 1.0 --use_gpu
```

### Q2: Both F1 and Recall are 0

**Cause:** The model predicts all samples as normal class.

**Solutions:**
- ✅ Already fixed in the code (added class weights)
- If the issue persists, disable oversampling: `--oversample_ratio 1.0`

### Q3: "Graph SMOTE changed node count" warning

**Impact:** The number of nodes in training and evaluation becomes inconsistent.

**Solution:**
```bash
# Disable Graph SMOTE
python train.py --dataset Amazon --data_dir ./data/Amazon --oversample_ratio 1.0 --use_gpu
```

### Q4: CUDA out of memory

**Cause:** Insufficient GPU memory.

**Solutions:**
```bash
# Method 1: Reduce batch size
python train.py --dataset Amazon --data_dir ./data/Amazon --batch_size 128 --use_gpu

# Method 2: Use CPU training
python train.py --dataset Amazon --data_dir ./data/Amazon
```

### Q5: Data file not found

**Error Message:** `FileNotFoundError: Data file not found`

**Solutions:**
```bash
# Check the file path
ls data/Amazon/Amazon.mat

# If the file is stored elsewhere, specify the correct path
python train.py --dataset Amazon --data_dir /path/to/your/data
```

### Q6: Precision is low but Recall is high

**Cause:** The model over-predicts the fraud class.

**Solutions:**
- Already fixed through class weight adjustment in the code.
- If the issue persists, adjust the weight range in `models/thg_oafn.py` (lines 163–165).

### Q7: Training is slow

**Optimization Tips:**
1. Use GPU: `--use_gpu`
2. Reduce batch size: `--batch_size 128`
3. Decrease the number of GNN layers: `--num_hops 2`
4. Disable oversampling: `--oversample_ratio 1.0`

---

## 📈 Experimental Results

### Amazon Dataset

| Metric | Paper Result | Expected in This Implementation |
|---------|---------------|--------------------------------|
| **AUC** | 96.56%        | 75–90%                         |
| **Recall** | 95.21%     | 70–85%                         |
| **Precision** | -        | 50–75%                         |
| **F1-score** | 94.72%   | 60–80%                         |

**Note:** Actual results depend on:
- Dataset version and preprocessing method  
- Hyperparameter configuration  
- Random seed  
- Hardware environment  

### Training Time (Reference)

| Hardware | Training Time (100 epochs) |
|-----------|----------------------------|
| CPU (Intel i7) | ~60–90 minutes |
| GPU (NVIDIA RTX 3060) | ~15–25 minutes |
| GPU (NVIDIA V100) | ~8–15 minutes |

---

## 🔧 Advanced Usage

### Custom Dataset

1. Prepare your data files (see [Dataset Preparation](#dataset-preparation)).  
2. Modify `utils/data_loader.py` to add custom loading logic.  
3. Run training.

### Model Tuning Recommendations

**Scenario 1: Low Recall (many false negatives)**  
- Increase the upper limit of fraud class weights (edit code).  
- Enable oversampling: `--oversample_ratio 1.5`  
- Lower classification threshold (edit code).  

**Scenario 2: Low Precision (many false positives)**  
- Decrease fraud class weights.  
- Disable oversampling: `--oversample_ratio 1.0`  
- Increase regularization: `--weight_decay 0.001`.  

**Scenario 3: Overfitting (good training performance, poor testing performance)**  
- Increase Dropout: `--dropout 0.6`  
- Add regularization: `--weight_decay 0.001`  
- Reduce model complexity: `--num_hops 2 --num_heads 4`.  

---

## 📄 License

This project is intended for academic research and educational purposes only.

---

## 🤝 Contribution & Feedback

For issues or suggestions, please submit an Issue or Pull Request.

### Known Issues

- [ ] Graph SMOTE may cause mismatched node counts  
- [ ] `.mat` files may not contain timestamp information  
- [ ] Large-scale datasets may encounter memory bottlenecks  

### TODO

- [ ] Add model inference script  
- [ ] Support distributed training  
- [ ] Add visualization tools  
- [ ] Support more dataset formats  

---
