# Supplementary material for: Internet fraud transaction detection based on temporal-aware heterogeneous graph oversampling and attention fusion network
Source: PLoS One. 2025 Dec 5;20(12):e0337208. doi: 10.1371/journal.pone.0337208 (PMC12680363; doi:10.1371/journal.pone.0337208)
Supplement: S1 File — This compressed archive contains the implementation of the Temporal-aware Heterogeneous Graph Oversampling and Attention Fusion Network (THG-OAFN) model together with the scripts required to reproduce the experiments reported in this study. The package includes source code for model construction, data preprocessing, training and evaluation pipelines, as well as configuration files and a README document that provides basic instructions for running the code. (ZIP) [file pone.0337208.s001.zip › THG-OAFN/requirements.txt]

# ===================================
# THG-OAFN Project Dependencies
# Temporal-aware Heterogeneous Graph Oversampling and Attention Fusion Network
# ===================================

# Deep Learning Framework
torch>=2.0.0
dgl>=1.1.0

# Scientific Computing
numpy>=1.21.0,<2.0
scipy>=1.7.0

# Data Processing
pandas>=1.3.0

# Machine Learning
scikit-learn>=1.0.0

# Visualization (Optional)
matplotlib>=3.4.0
seaborn>=0.11.0

# Progress Bar (Optional)
tqdm>=4.62.0

# ===================================
# GPU Support (Optional)
# ===================================
# If you plan to use a GPU, install the corresponding CUDA version of DGL and PyTorch.
#
# 1. Uninstall the CPU version of DGL:
#    pip uninstall dgl
#
# 2. Install the DGL version matching your CUDA version:
#    CUDA 11.8: pip install dgl-cu118 -f https://data.dgl.ai/wheels/repo.html
#    CUDA 12.1: pip install dgl-cu121 -f https://data.dgl.ai/wheels/repo.html
#
# 3. Install the GPU version of PyTorch (visit https://pytorch.org to select the proper version)
#    Example (CUDA 11.8):
#    pip install torch torchvision torchaudio --index-url https://download.pytorch.org/whl/cu118

# ===================================
# Installation Instructions
# ===================================
# CPU Version (recommended for testing):
#   pip install -r requirements.txt
#
# GPU Version (recommended for training):
#   1. First install the CPU version: pip install -r requirements.txt
#   2. Then follow the GPU Support section above to install the GPU versions of PyTorch and DGL
