# Supplementary material for: Internet fraud transaction detection based on temporal-aware heterogeneous graph oversampling and attention fusion network
Source: PLoS One. 2025 Dec 5;20(12):e0337208. doi: 10.1371/journal.pone.0337208 (PMC12680363; doi:10.1371/journal.pone.0337208)
Supplement: S1 File — This compressed archive contains the implementation of the Temporal-aware Heterogeneous Graph Oversampling and Attention Fusion Network (THG-OAFN) model together with the scripts required to reproduce the experiments reported in this study. The package includes source code for model construction, data preprocessing, training and evaluation pipelines, as well as configuration files and a README document that provides basic instructions for running the code. (ZIP) [file pone.0337208.s001.zip › THG-OAFN/train.py]

"""
THG-OAFN Training Script
Implements the complete training, validation, and testing pipeline.
"""
import argparse
import torch
import torch.nn.functional as F
import torch.optim as optim
import numpy as np
from tqdm import tqdm

from models.thg_oafn import create_thg_oafn_model
from utils.data_loader import load_synthetic_data, load_real_dataset, split_data
from utils.metrics import calculate_metrics, print_metrics


def train_epoch(model, g, features, labels, train_mask, optimizer, device):
    """Train for one epoch"""
    model.train()
    optimizer.zero_grad()

    # Move data to device
    features = features.to(device)
    labels = labels.to(device)
    g = g.to(device)

    # Forward propagation
    logits, embeddings, losses = model(
        g, features, labels, training=True
    )

    # Use model-internal loss (already considers oversampling)
    loss = losses['total_loss']

    # Backpropagation
    loss.backward()
    optimizer.step()

    return loss.item()


def evaluate(model, g, features, labels, mask, device):
    """Evaluate the model"""
    model.eval()

    features = features.to(device)
    labels = labels.to(device)
    g = g.to(device)

    with torch.no_grad():
        predictions, probabilities = model.predict(g, features)

    # Evaluate only on the specified mask
    y_true = labels[mask].cpu().numpy()
    y_pred = predictions[mask].cpu().numpy()
    y_prob = probabilities[mask, 1].cpu().numpy()  # Probability of fraud class

    metrics = calculate_metrics(y_true, y_pred, y_prob)

    return metrics


def main(args):
    # Set random seeds
    torch.manual_seed(args.seed)
    np.random.seed(args.seed)

    # Set device
    device = torch.device('cuda' if torch.cuda.is_available() and args.use_gpu else 'cpu')
    print(f"Using device: {device}")

    # Load data
    print("Loading data...")
    if args.dataset:
        # Load real dataset
        dataset = load_real_dataset(args.dataset, data_dir='./data')
        # Update configuration to match real dataset dimensions
        args.num_features = dataset.num_features
        args.num_relations = len(np.unique(dataset.edge_types))
    else:
        # Load synthetic data
        dataset = load_synthetic_data(
            num_nodes=args.num_nodes,
            num_features=args.num_features,
            fraud_ratio=args.fraud_ratio
        )

    # Build DGL graph
    g = dataset.build_dgl_graph()
    features = torch.FloatTensor(dataset.node_features)
    labels = torch.LongTensor(dataset.labels)

    # Split dataset
    train_mask, val_mask, test_mask = split_data(
        dataset,
        train_ratio=args.train_ratio,
        val_ratio=args.val_ratio
    )

    print(f"Dataset stats:")
    print(f"  Total nodes: {dataset.num_nodes}")
    print(f"  Train nodes: {train_mask.sum()}")
    print(f"  Val nodes: {val_mask.sum()}")
    print(f"  Test nodes: {test_mask.sum()}")
    print(f"  Fraud ratio: {(labels == 1).sum().item() / len(labels):.2%}")

    # Verify temporal split (if timestamps exist)
    if dataset.timestamps is not None:
        import datetime
        train_timestamps = dataset.timestamps[train_mask]
        val_timestamps = dataset.timestamps[val_mask]
        test_timestamps = dataset.timestamps[test_mask]

        def ts_to_date(ts):
            """Convert timestamp to date string"""
            return datetime.datetime.fromtimestamp(ts).strftime('%Y-%m-%d')

        print(f"\nTemporal split verification:")
        print(f"  Train: {ts_to_date(train_timestamps.min())} to {ts_to_date(train_timestamps.max())}")
        print(f"  Val:   {ts_to_date(val_timestamps.min())} to {ts_to_date(val_timestamps.max())}")
        print(f"  Test:  {ts_to_date(test_timestamps.min())} to {ts_to_date(test_timestamps.max())}")
        print(f"  Train fraud ratio: {(labels[train_mask] == 1).sum().item() / train_mask.sum():.2%}")
        print(f"  Val fraud ratio:   {(labels[val_mask] == 1).sum().item() / val_mask.sum():.2%}")
        print(f"  Test fraud ratio:  {(labels[test_mask] == 1).sum().item() / test_mask.sum():.2%}")

    # Create model
    print("\nCreating model...")
    config = {
        'input_dim': args.num_features,
        'hidden_dim': args.embedding_dim,
        'output_dim': 2,
        'num_relations': args.num_relations,
        'num_heads': args.num_heads,
        'num_hops': args.num_hops,
        'dropout': args.dropout,
        'oversample_ratio': args.oversample_ratio
    }

    model = create_thg_oafn_model(config).to(device)

    # Optimizer
    optimizer = optim.Adam(model.parameters(), lr=args.lr, weight_decay=args.weight_decay)

    # Training loop
    print("\nStarting training...")
    best_val_f1 = 0.0
    patience_counter = 0

    for epoch in range(args.epochs):
        # Training
        train_loss = train_epoch(
            model, g, features, labels,
            train_mask, optimizer, device
        )

        # Validation
        if (epoch + 1) % args.eval_every == 0:
            val_metrics = evaluate(model, g, features, labels, val_mask, device)

            print(f"\nEpoch {epoch + 1}/{args.epochs}")
            print(f"  Train Loss: {train_loss:.4f}")
            print(f"  Val AUC: {val_metrics.get('AUC', 0):.4f}")
            print(f"  Val F1: {val_metrics.get('F1', 0):.4f}")
            print(f"  Val Recall: {val_metrics.get('Recall', 0):.4f}")

            # Early stopping
            if val_metrics['F1'] > best_val_f1:
                best_val_f1 = val_metrics['F1']
                patience_counter = 0
                # Save best model
                torch.save(model.state_dict(), 'best_model.pth')
            else:
                patience_counter += 1

            if patience_counter >= args.patience:
                print(f"\nEarly stopping at epoch {epoch + 1}")
                break

    # Load best model and evaluate on test set
    print("\nEvaluating on test set...")
    model.load_state_dict(torch.load('best_model.pth'))
    test_metrics = evaluate(model, g, features, labels, test_mask, device)

    print_metrics(test_metrics, "Test")

    # Save results
    results = {
        'test_auc': test_metrics.get('AUC', 0),
        'test_f1': test_metrics.get('F1', 0),
        'test_recall': test_metrics.get('Recall', 0),
        'test_precision': test_metrics.get('Precision', 0),
        'config': config
    }

    torch.save(results, 'results.pth')
    print("\nResults saved to results.pth")


if __name__ == '__main__':
    parser = argparse.ArgumentParser(description='Train THG-OAFN model')

    # Data parameters
    parser.add_argument('--dataset', type=str, default=None,
                        help='Dataset name (amazon, yelpchi, etc.). If not specified, use synthetic data')
    parser.add_argument('--num_nodes', type=int, default=1000, help='Number of nodes (for synthetic data)')
    parser.add_argument('--num_features', type=int, default=15, help='Number of features (for synthetic data)')
    parser.add_argument('--fraud_ratio', type=float, default=0.03, help='Fraud ratio (for synthetic data)')
    parser.add_argument('--train_ratio', type=float, default=0.6, help='Training ratio')
    parser.add_argument('--val_ratio', type=float, default=0.2, help='Validation ratio')

    # Model parameters
    parser.add_argument('--embedding_dim', type=int, default=64, help='Embedding dimension')
    parser.add_argument('--num_relations', type=int, default=4, help='Number of relations')
    parser.add_argument('--num_heads', type=int, default=8, help='Number of attention heads')
    parser.add_argument('--num_hops', type=int, default=2, help='Number of hops')
    parser.add_argument('--dropout', type=float, default=0.6, help='Dropout rate')
    parser.add_argument('--oversample_ratio', type=float, default=2.0, help='Oversample ratio')

    # Training parameters
    parser.add_argument('--epochs', type=int, default=100, help='Number of epochs')
    parser.add_argument('--lr', type=float, default=0.01, help='Learning rate')
    parser.add_argument('--weight_decay', type=float, default=0.000001, help='Weight decay')
    parser.add_argument('--patience', type=int, default=20, help='Early stopping patience')
    parser.add_argument('--eval_every', type=int, default=5, help='Evaluate every N epochs')

    # Others
    parser.add_argument('--seed', type=int, default=42, help='Random seed')
    parser.add_argument('--use_gpu', action='store_true', help='Use GPU if available')

    args = parser.parse_args()

    main(args)
