# Supplementary material for: Internet fraud transaction detection based on temporal-aware heterogeneous graph oversampling and attention fusion network
Source: PLoS One. 2025 Dec 5;20(12):e0337208. doi: 10.1371/journal.pone.0337208 (PMC12680363; doi:10.1371/journal.pone.0337208)
Supplement: S1 File — This compressed archive contains the implementation of the Temporal-aware Heterogeneous Graph Oversampling and Attention Fusion Network (THG-OAFN) model together with the scripts required to reproduce the experiments reported in this study. The package includes source code for model construction, data preprocessing, training and evaluation pipelines, as well as configuration files and a README document that provides basic instructions for running the code. (ZIP) [file pone.0337208.s001.zip › THG-OAFN/utils/data_loader.py]

"""
Data Loading and Preprocessing Module
Handles heterogeneous graph data construction.
"""
import torch
import dgl
import numpy as np
import pandas as pd
import os
from sklearn.model_selection import train_test_split
from sklearn.preprocessing import StandardScaler


class HeterogeneousGraphDataset:
    """Heterogeneous Graph Dataset Class"""

    def __init__(self, node_features, edge_index, edge_types, labels, timestamps=None):
        """
        Args:
            node_features: Node feature matrix (N, F)
            edge_index: Edge index (2, E)
            edge_types: Edge types (E,)
            labels: Node labels (N,)
            timestamps: Optional timestamps (N,)
        """
        self.node_features = node_features
        self.edge_index = edge_index
        self.edge_types = edge_types
        self.labels = labels
        self.timestamps = timestamps
        self.num_nodes = node_features.shape[0]
        self.num_edges = edge_index.shape[1]
        self.num_features = node_features.shape[1]
        self.num_classes = len(np.unique(labels))

    def build_dgl_graph(self, use_homogeneous=True):
        """
        Build a DGL graph.

        Args:
            use_homogeneous: Whether to use a homogeneous graph (recommended to avoid numpy.int64 issues)
        """
        if use_homogeneous:
            # Homogeneous graph, edge types stored as edge attributes
            src = torch.LongTensor(self.edge_index[0])
            dst = torch.LongTensor(self.edge_index[1])

            g = dgl.graph((src, dst), num_nodes=int(self.num_nodes))
            g.edata['edge_type'] = torch.LongTensor(self.edge_types)
            g.ndata['feat'] = torch.FloatTensor(self.node_features)
            g.ndata['label'] = torch.LongTensor(self.labels)

            if self.timestamps is not None:
                if len(self.timestamps) == self.num_nodes:
                    g.ndata['timestamp'] = torch.FloatTensor(self.timestamps)
                else:
                    print(f"  Warning: timestamp length ({len(self.timestamps)}) != nodes ({self.num_nodes}), skipping timestamps")

        else:
            # Heterogeneous graph (may cause numpy.int64 issues)
            unique_types = np.unique(self.edge_types)
            edge_dict = {}

            for etype in unique_types:
                mask = self.edge_types == etype
                src_indices = torch.LongTensor(self.edge_index[0, mask])
                dst_indices = torch.LongTensor(self.edge_index[1, mask])
                edge_dict[('node', f'etype_{int(etype)}', 'node')] = (src_indices, dst_indices)

            g = dgl.heterograph(edge_dict, num_nodes_dict={'node': int(self.num_nodes)})
            g.nodes['node'].data['feat'] = torch.FloatTensor(self.node_features)
            g.nodes['node'].data['label'] = torch.LongTensor(self.labels)

            if self.timestamps is not None:
                if len(self.timestamps) == self.num_nodes:
                    g.nodes['node'].data['timestamp'] = torch.FloatTensor(self.timestamps)
                else:
                    print(f"  Warning: timestamp length ({len(self.timestamps)}) != nodes ({self.num_nodes}), skipping timestamps")

        return g


def load_synthetic_data(num_nodes=1000, num_features=15, fraud_ratio=0.03):
    """
    Generate synthetic fraud detection data simulating Amazon/YelpChi.

    Args:
        num_nodes: Number of nodes
        num_features: Number of features
        fraud_ratio: Ratio of fraudulent nodes

    Returns:
        dataset: HeterogeneousGraphDataset object
    """
    np.random.seed(42)
    node_features = np.random.randn(num_nodes, num_features)

    num_fraud = int(num_nodes * fraud_ratio)
    labels = np.zeros(num_nodes, dtype=int)
    labels[:num_fraud] = 1
    np.random.shuffle(labels)

    fraud_mask = labels == 1
    node_features[fraud_mask] += np.random.randn(num_fraud, num_features) * 2

    num_edges = num_nodes * 5
    src_nodes = np.random.randint(0, num_nodes, num_edges)
    dst_nodes = np.random.randint(0, num_nodes, num_edges)
    mask = src_nodes != dst_nodes
    src_nodes = src_nodes[mask]
    dst_nodes = dst_nodes[mask]
    edge_index = np.vstack([src_nodes, dst_nodes])

    num_edge_types = 4
    edge_types = np.random.randint(0, num_edge_types, edge_index.shape[1])

    for i in range(edge_index.shape[1]):
        if labels[src_nodes[i]] == 1 or labels[dst_nodes[i]] == 1:
            if np.random.rand() > 0.5:
                edge_types[i] = np.random.choice([1, 2])  # refund or complaint

    timestamps = np.sort(np.random.rand(num_nodes))

    dataset = HeterogeneousGraphDataset(
        node_features=node_features,
        edge_index=edge_index,
        edge_types=edge_types,
        labels=labels,
        timestamps=timestamps
    )
    return dataset


def split_data(dataset, train_ratio=0.6, val_ratio=0.2, test_ratio=0.2):
    """
    Split the dataset into train/val/test sets based on timestamps.

    Args:
        dataset: HeterogeneousGraphDataset object
        train_ratio: Train set ratio
        val_ratio: Validation set ratio
        test_ratio: Test set ratio

    Returns:
        train_mask, val_mask, test_mask: Boolean masks
    """
    num_nodes = dataset.num_nodes
    indices = np.arange(num_nodes)

    sorted_indices = np.argsort(dataset.timestamps) if dataset.timestamps is not None else indices
    train_size = int(num_nodes * train_ratio)
    val_size = int(num_nodes * val_ratio)

    train_indices = sorted_indices[:train_size]
    val_indices = sorted_indices[train_size:train_size + val_size]
    test_indices = sorted_indices[train_size + val_size:]

    train_mask = np.zeros(num_nodes, dtype=bool)
    val_mask = np.zeros(num_nodes, dtype=bool)
    test_mask = np.zeros(num_nodes, dtype=bool)
    train_mask[train_indices] = True
    val_mask[val_indices] = True
    test_mask[test_indices] = True

    return train_mask, val_mask, test_mask


def normalize_features(features, scaler=None):
    """
    Normalize node features.

    Args:
        features: Feature matrix
        scaler: Optional StandardScaler

    Returns:
        normalized_features: Scaled features
        scaler: Used scaler
    """
    if scaler is None:
        scaler = StandardScaler()
        normalized_features = scaler.fit_transform(features)
    else:
        normalized_features = scaler.transform(features)
    return normalized_features, scaler


def load_real_dataset(dataset_name, data_dir='./data'):
    """
    Load real-world fraud detection datasets (Amazon, YelpChi, etc.)

    Supported formats:
        1. .mat file — {dataset_name}.mat
        2. .tsv/.csv — {dataset_name}_nodes and {dataset_name}_edges
    """
    dataset_name_lower = dataset_name.lower()
    mat_file = os.path.join(data_dir, f'{dataset_name}.mat')
    if os.path.exists(mat_file):
        return load_mat_dataset(mat_file, dataset_name)

    possible_paths = [
        (os.path.join(data_dir, dataset_name_lower, f'{dataset_name_lower}_nodes.tsv'),
         os.path.join(data_dir, dataset_name_lower, f'{dataset_name_lower}_edges.tsv')),
        (os.path.join(data_dir, dataset_name_lower, f'{dataset_name_lower}_nodes.csv'),
         os.path.join(data_dir, dataset_name_lower, f'{dataset_name_lower}_edges.csv')),
        (os.path.join(data_dir, f'{dataset_name_lower}_nodes.tsv'),
         os.path.join(data_dir, f'{dataset_name_lower}_edges.tsv')),
        (os.path.join(data_dir, f'{dataset_name_lower}_nodes.csv'),
         os.path.join(data_dir, f'{dataset_name_lower}_edges.csv')),
    ]

    nodes_file, edges_file = None, None
    for nodes_path, edges_path in possible_paths:
        if os.path.exists(nodes_path) and os.path.exists(edges_path):
            nodes_file, edges_file = nodes_path, edges_path
            break

    if nodes_file is None or edges_file is None:
        raise FileNotFoundError(
            f"Dataset files not found.\nExpected one of:\n  - {mat_file}\n" +
            "\n".join([f"  - {n} and {e}" for n, e in possible_paths])
        )

    return load_tsv_csv_dataset(nodes_file, edges_file)


def load_mat_dataset(mat_file, dataset_name='amazon'):
    """Load MATLAB .mat dataset"""
    try:
        import scipy.io as sio
    except ImportError:
        raise ImportError("Please install scipy to load .mat files: pip install scipy")

    print(f"Loading {dataset_name} from {mat_file}...")
    mat = sio.loadmat(mat_file)
    features = mat['features'].toarray() if hasattr(mat['features'], 'toarray') else mat['features']
    labels = mat['label'].flatten()

    edge_index_list, edge_type_list = [], []
    if 'net_upu' in mat or 'net_usu' in mat or 'net_uvu' in mat:
        for etype, key in enumerate(['net_upu', 'net_usu', 'net_uvu']):
            if key in mat:
                net = mat[key].tocoo()
                edges = np.vstack([net.row, net.col])
                edge_index_list.append(edges)
                edge_type_list.append(np.full(edges.shape[1], etype, dtype=np.int64))

        edge_index = np.hstack(edge_index_list)
        edge_types = np.concatenate(edge_type_list)
    elif 'homo' in mat:
        adj_matrix = mat['homo'].tocoo()
        edge_index = np.vstack([adj_matrix.row, adj_matrix.col])
        edge_types = np.zeros(edge_index.shape[1], dtype=np.int64)
    else:
        raise ValueError(f"No graph structure ('homo' or 'net_*') found in {mat_file}")

    features, _ = normalize_features(features)
    num_nodes = len(labels)

    print(f"Dataset loaded: {num_nodes} nodes, {edge_index.shape[1]} edges")
    print(f"Features: {features.shape[1]} dimensions")
    print(f"Labels: {len(np.unique(labels))} classes")
    print(f"Fraud ratio: {(labels == 1).sum() / len(labels):.2%}")

    dataset = HeterogeneousGraphDataset(features, edge_index, edge_types, labels)
    return dataset


def load_tsv_csv_dataset(nodes_file, edges_file):
    """Load TSV/CSV dataset"""
    separator = '\t' if nodes_file.endswith('.tsv') else ','
    print(f"Loading nodes from {nodes_file}...")
    nodes_df = pd.read_csv(nodes_file, sep=separator)

    if 'label' not in nodes_df.columns:
        raise ValueError("Node file must contain a 'label' column")

    labels = nodes_df['label'].values.astype(np.int64)
    feature_cols = [c for c in nodes_df.columns if c not in ['node_id', 'label']]
    node_features = nodes_df[feature_cols].values.astype(np.float32)
    node_features, _ = normalize_features(node_features)

    print(f"Loading edges from {edges_file}...")
    edges_df = pd.read_csv(edges_file, sep=separator)
    src, dst = edges_df['src'].values, edges_df['dst'].values
    edge_index = np.vstack([src, dst]).astype(np.int64)

    edge_types = edges_df['edge_type'].values.astype(np.int64) if 'edge_type' in edges_df.columns else np.zeros(len(edges_df), dtype=np.int64)
    timestamps = None
    if 'timestamp' in nodes_df.columns:
        timestamps = nodes_df['timestamp'].values
        timestamps = (timestamps - timestamps.min()) / (timestamps.max() - timestamps.min() + 1e-8)

    print(f"Dataset loaded: {len(labels)} nodes, {edge_index.shape[1]} edges")
    print(f"Features: {node_features.shape[1]} dimensions")
    print(f"Fraud ratio: {(labels == 1).sum() / len(labels):.2%}")

    dataset = HeterogeneousGraphDataset(node_features, edge_index, edge_types, labels, timestamps)
    return dataset
