# Supplementary material for: Internet fraud transaction detection based on temporal-aware heterogeneous graph oversampling and attention fusion network
Source: PLoS One. 2025 Dec 5;20(12):e0337208. doi: 10.1371/journal.pone.0337208 (PMC12680363; doi:10.1371/journal.pone.0337208)
Supplement: S1 File — This compressed archive contains the implementation of the Temporal-aware Heterogeneous Graph Oversampling and Attention Fusion Network (THG-OAFN) model together with the scripts required to reproduce the experiments reported in this study. The package includes source code for model construction, data preprocessing, training and evaluation pipelines, as well as configuration files and a README document that provides basic instructions for running the code. (ZIP) [file pone.0337208.s001.zip › THG-OAFN/utils/metrics.py]

"""
Evaluation Metrics Module
Implements AUC, Recall, Precision, F1-score, and other metrics.
"""
import numpy as np
from sklearn.metrics import roc_auc_score, recall_score, precision_score, f1_score, confusion_matrix


def calculate_metrics(y_true, y_pred, y_prob=None):
    """
    Compute all evaluation metrics.

    Args:
        y_true: Ground truth labels
        y_pred: Predicted labels
        y_prob: Predicted probabilities (used for AUC)

    Returns:
        metrics: Dictionary containing all computed metrics
    """
    metrics = {}

    # Check for NaN or Inf values
    if y_prob is not None:
        if np.isnan(y_prob).any() or np.isinf(y_prob).any():
            print("  Warning: y_prob contains NaN or Inf, setting AUC to 0.5")
            metrics['AUC'] = 0.5
        else:
            # Check if only one class is present
            unique_labels = np.unique(y_true)
            if len(unique_labels) < 2:
                print(f"  Warning: Only one class present in y_true: {unique_labels}, AUC not defined")
                metrics['AUC'] = 0.5
            else:
                try:
                    metrics['AUC'] = roc_auc_score(y_true, y_prob)
                except ValueError as e:
                    print(f"  Warning: AUC calculation failed: {e}, setting to 0.5")
                    metrics['AUC'] = 0.5
    else:
        metrics['AUC'] = 0.5

    # Compute Recall
    metrics['Recall'] = recall_score(y_true, y_pred, zero_division=0)

    # Compute Precision
    metrics['Precision'] = precision_score(y_true, y_pred, zero_division=0)

    # Compute F1-score
    metrics['F1'] = f1_score(y_true, y_pred, zero_division=0)

    # Compute Accuracy
    metrics['Accuracy'] = (y_true == y_pred).sum() / len(y_true)

    # Confusion Matrix
    cm = confusion_matrix(y_true, y_pred)
    metrics['Confusion_Matrix'] = cm

    return metrics


def print_metrics(metrics, dataset_name=""):
    """Print evaluation metrics"""
    print(f"\n{'='*50}")
    if dataset_name:
        print(f"Results on {dataset_name} dataset:")
    print(f"{'='*50}")

    for key, value in metrics.items():
        if key != 'Confusion_Matrix':
            if isinstance(value, float):
                print(f"{key:15s}: {value:.4f} ({value*100:.2f}%)")
            else:
                print(f"{key:15s}: {value}")

    if 'Confusion_Matrix' in metrics:
        print(f"\nConfusion Matrix:")
        print(metrics['Confusion_Matrix'])
    print(f"{'='*50}\n")
